# Supplementary material for: An Oxygen Delivery Polymer Enhances Seed Germination in a Martian-like Environment
Source: Astrobiology. 2020 Jul 8;20(7):846–63. doi: 10.1089/ast.2019.2056 (PMC7368388; doi:10.1089/ast.2019.2056)
Supplement: Supplemental data [file Supp_Data.xlsx]

## Sheet: AIR-all
EXP	Shoot	Root	Total			Mean	SD
1	10.7	48.6	59.3		Shoot	16.44	2.98946
1	16.2	39.6	55.8		Root	45.96	6.92808
1	14.4	41.7	56.1		Total	62.4	5.892
1	16.5	36.8	53.3		% growth	60
1	15.4	50.1	65.5					s	r	tot
1	13.2	56.6	69.8					10.7	48.6	59.3
1	18.6	50.9	69.5					16.2	19.6	35.8
1	15	49.5	64.5					14.4	20.7	35.1
1	14.6	55.6	70.2					16.5	36.8	53.3
1	19.6	42.3	61.9					15.4	50.1	65.5
1	15.3	51.7	67					13.2	76.6	89.8
1	22.3	31.7	54					18.6	50.9	69.5				Grand Mean	GSD
1	18.4	44.3	62.7					15	57.5	72.5			Shoot	16.266	2.26478
1	20.5	47	67.5					14.6	55.6	70.2			Root	44.1128	8.3432
1	15.9	43	58.9					19.6	42.3	61.9			Total	60.3787	8.25546
1	0	0	0					15.3	51.7	67			% growth	61.3
1	0	0	0					22.3	31.7	54
1	0	0	0					18.4	56.3	74.7
1	0	0	0					20.5	47	67.5
1	0	0	0					15.9	43	58.9
1	0	0	0					12.4	39.8	52.2
1	0	0	0					15.9	44	59.9
1	0	0	0					16.7	43.5	60.2
1	0	0	0					13	43.7	56.7
1	0	0	0			Mean	SD	14	42.1	56.1
2	12.4	39.8	52.2		Shoot	16.2941	2.02221	17.2	43.2	60.4
2	15.9	44	59.9		Root	43.0471	1.46804	16.4	44.5	60.9
2	16.7	43.5	60.2		Total	59.3412	2.96249	15.9	44.2	60.1
2	13	43.7	56.7		% growth	64		17.2	43.4	60.6
2	14	42.1	56.1					14.8	39.8	54.6
2	17.2	43.2	60.4					17.6	41.3	58.9
2	16.4	44.5	60.9					17.1	44.7	61.8
2	15.9	44.2	60.1					16.3	43.5	59.8
2	17.2	43.4	60.6					15.4	43.7	59.1
2	14.8	39.8	54.6					17.4	43.2	60.6
2	17.6	41.3	58.9					20.1	44	64.1
2	17.1	44.7	61.8					19.6	43.2	62.8
2	16.3	43.5	59.8					19.7	45.2	64.9
2	15.4	43.7	59.1					13.1	45.4	58.5
2	17.4	43.2	60.6					13.2	49.6	62.8
2	20.1	44	64.1					17.7	39.2	56.9
2	19.6	43.2	62.8					15.3	44.6	59.9
2	0	0	0					18.5	45.5	64
2	0	0	0					15.8	43.2	59
2	0	0	0					15.4	43.6	59
2	0	0	0					16.3	44.1	60.4
2	0	0	0					16.5	40.1	56.6
2	0	0	0					17.5	43.6	61.1
2	0	0	0					14.9	40.8	55.7
2	0	0	0					15.7	40.1	55.8
2	0	0	0			Mean	SD	15.3	43.7	59
3	19.7	45.2	64.9		Shoot	16.06	1.77876	16	44.4	60.4
3	13.1	45.4	58.5		Root	43.54	2.66077
3	13.2	49.6	62.8		Total	59.6	2.79719
3	17.7	39.2	56.9		% growth	60
3	15.3	44.6	59.9
3	18.5	45.5	64
3	15.8	43.2	59
3	15.4	43.6	59
3	16.3	44.1	60.4
3	16.5	40.1	56.6
3	17.5	43.6	61.1
3	14.9	40.8	55.7
3	15.7	40.1	55.8
3	15.3	43.7	59
3	16	44.4	60.4
3	0	0	0
3	0	0	0
3	0	0	0
3	0	0	0
3	0	0	0
3	0	0	0
3	0	0	0
3	0	0	0
3	0	0	0
3	0	0	0

## Sheet: FAB-Air-all
EXP	Shoot	Root	Total
1	31.9	30.9	62.8			Mean	Ave	SD
1	25	53.6	56.1			Shoot	29.208	14.7121
1	40.6	25.8	66.4			Root	41.256	15.3469
1	33.3	64	97.3			Total	70.296	27.1345
1	14.4	28.2	42.6
1	49.5	52.5	120
1	35.3	36.2	71.5
1	64.9	88.3	153.2
1	15.6	38.1	53.7
1	33	36.2	69.5								Grand Mean	SD
1	27.7	45	72.7							Shoot	28.362	8.93937
1	31	46.3	77.3							Root	40.1901	9.31412
1	23.8	50.1	73.9							Total	68.493	16.2455
1	52.2	40.6	92.8
1	63.8	42.5	106.3
1	15.5	40.1	55.6
1	16.1	20	36.1
1	20.7	36.6	57.3
1	18.4	58.3	76.7
1	18.4	42.8	61.2
1	22.7	48.6	71.3
1	20.7	28.7	49.4
1	18.6	23.3	41.9
1	19.4	38.7	58.1
1	17.7	16	33.7			Mean	Ave	SD
2	28.8	39.9	68.7			Shoot	27.4458	3.20963
2	29.1	40.2	69.3			Root	39.6083	3.65798
2	29.3	38.5	67.8			Total	67.0542	4.18704
2	27.5	42.3	69.8
2	27.8	39.6	67.4
2	25.7	41.2	66.9
2	28.1	39.5	67.6
2	28.5	32.4	60.9
2	22.4	43.8	66.2
2	28.3	41.5	69.8
2	22.5	34.6	57.1
2	28.3	36.6	64.9
2	29.1	33.9	63
2	19.2	41.5	60.7
2	27.7	45.3	73
2	31.2	44	75.2
2	28.3	40.6	68.9
2	24.5	40.7	65.2
2	29.1	40.3	69.4
2	31.1	42.1	73.2
2	21.4	44.4	65.8
2	30.4	39.7	70.1
2	29.2	35.8	65
2	31.2	32.2	63.4
3	29.1	42.2	71.3			Mean	Ave	SD
3	23.5	39.6	63.1			Shoot	28.4	2.49128
3	27.7	37.3	65			Root	39.6136	1.8051
3	31.2	42	73.2			Total	68.0136	3.54633
3	29.4	38.5	67.9
3	30.1	37.6	67.7
3	23.8	41.2	65
3	27.9	39.9	67.8
3	27.2	38.2	65.4
3	28.8	38.7	67.5
3	24.7	39.1	63.8
3	31.1	41	72.1
3	26.5	37.6	64.1
3	27.2	38.5	65.7
3	26.3	36.7	63
3	28.1	38.2	66.3
3	29.3	39.7	69
3	31	41.3	72.3
3	29.9	40.1	70
3	31.5	39.2	70.7
3	32.2	43.6	75.8
3	28.3	41.3	69.6

## Sheet: FAB-CO2-ALL
EXP	Shoot	Root	Total
1	0	0	0
1	0	0	0
1	0	0	0
1	0	0	0
1	0	0	0
1	0	0	0			Shoot	Root	Total
1	0	0	0		Average	0	0	0
1	0	0	0		SD	0	0	0
1	0	0	0
1	0	0	0
1	0	0	0
1	0	0	0
1	0	0	0
1	0	0	0
1	0	0	0
1	0	0	0
1	0	0	0
1	0	0	0
1	0	0	0
1	0	0	0
1	0	0	0
1	0	0	0
1	0	0	0
1	0	0	0
1	0	0	0
2	0	0	0
2	0	0	0
2	0	0	0
2	0	0	0
2	0	0	0
2	0	0	0
2	0	0	0
2	0	0	0
2	0	0	0
2	0	0	0
2	0	0	0
2	0	0	0
2	0	0	0
2	0	0	0
2	0	0	0
2	0	0	0
2	0	0	0
2	0	0	0
2	0	0	0
2	0	0	0
2	0	0	0
2	0	0	0
2	0	0	0
2	0	0	0
2	0	0	0
2	0	0	0
3	0	0	0
3	0	0	0
3	0	0	0
3	0	0	0
3	0	0	0
3	0	0	0
3	0	0	0
3	0	0	0
3	0	0	0
3	0	0	0
3	0	0	0
3	0	0	0
3	0	0	0
3	0	0	0
3	0	0	0
3	0	0	0
3	0	0	0
3	0	0	0
3	0	0	0
3	0	0	0
3	0	0	0
3	0	0	0
3	0	0	0
3	0	0	0
3	0	0	0

## Sheet: FABO2-CO2-ALL
EXP	Shoot	Root	Total
1	16.4	43.2	59.6		Mean	Ave	SD
1	20	23.7	43.7		Shoot	18.456	5.33839
1	15.2	48.9	64.1		Root	31.352	9.03152
1	20.7	39.1	59.8		Total	49.808	11.1033
1	20	23.1	43.1
1	35.1	35	70.1
1	17.1	25.8	42.9
1	16.2	43.9	60.1
1	16.3	35.1	51.4
1	11.7	17	28.7
1	23.5	34.6	58.1
1	15.8	19.6	35.4						Grand Mean	Ave	SD
1	17.4	26.2	43.6						Shoot	18.1632	4.53146
1	17.9	20.4	38.3						Root	30.1316	7.02201
1	13.5	22.3	35.8						Total	48.2947	9.02654
1	22.1	27.8	49.9
1	16.8	34.9	51.7
1	14.6	30.6	45.2
1	19.8	49.6	69.4
1	31.6	31.9	63.5
1	17.9	24.4	42.3
1	19.7	30	49.7
1	14.6	39.2	53.8
1	13.5	24.3	37.8
1	14	33.2	47.2
2	18.6	31.1	49.7		Mean	Ave	SD
2	17	24	41		Shoot	16.9577	2.87613
2	15.1	24.4	39.5		Root	29.9385	5.86372
2	16.4	29.6	46		Total	46.8962	7.74795
2	16.6	24.2	40.8
2	13.7	25.5	39.2
2	16	28.8	44.8
2	15.6	29.7	45.3
2	17.8	38.5	56.3
2	17.1	35.9	53
2	19.1	25.4	44.5
2	16.8	25.9	42.7
2	15.5	38.1	53.6
2	15.7	36.3	52
2	13.7	23.4	37.1
2	15.4	26	41.4
2	12.7	25.9	38.6
2	15.4	33.6	49
2	14.3	20.5	34.8
2	22.3	37.2	59.5
2	17	30.1	47.1
2	17.7	40.6	58.3
2	16.1	23.4	39.5
2	17.3	27	44.3
2	22	37.1	59.1
2	26	36.2	62.2
3	19.1	28.6	47.7		Mean	Ave	SD
3	18.7	27.1	45.8		Shoot	19.124	4.94253
3	18.8	22.4	41.2		Root	29.1333	5.83355
3	19.1	26.6	45.7		Total	48.236	8.01857
3	17.7	19.9	37.6
3	17.5	30.1	47.6
3	19.8	29.9	49.7
3	15.7	27.7	43.4
3	17.2	28.3	45.5
3	16.6	27.8	44.4
3	17.7	22.2	39.9
3	15.6	29.9	45.5
3	18.5	31.1	49.6
3	18.4	29.5	47.9
3	18.5	28.8	47.3
3	20.4	30.6	51
3	14.1	26.2	40.3
3	14.9	32.1	47
3	25.9	31	56.9
3	15.5	29.6	45.1
3	35.6	37.3	72.9
3	16.2	22.2	38.4
3	15.5	43.3	58.8
3	31.2	21.6	52.8
3	19.9	44	63.9

## Sheet: Fab-Germ
		A	[O2 releasing polymer], mg
		B	% germination1		A	B	C	D	AVE	SD
		C	% germination2		0	0	0	0	0	0
		D	% germination3		50	0	0	0	0	0
					100	0	0	2	0.666667	1.1547
					150	30	27	25	27.3333	2.51661
					175	40	38	42	40	2
					200	100	92	90	94	5.2915
					250	100	100	99	99.6667	0.57735
					500	100	100	100	100	0
					1000	100	100	100	100	0
											Plotting:	0	0	0
												50	0	0
												100	0.666667	1.1547
												150	27.3333	2.51661
												175	40	2
												200	94	5.2915
												250	99.6667	0.57735
												500	100	0
												1000	100	0

## Sheet: Ideal O2 release
Fig 4a							Fig 4B
		Cross-linked Polyacrylate		Control				Oxygen release in Regolith/Measurement in multiple points of container (same data as 4b in previous version-histogram)
		%O2		%O2					(-)	(+)
		Average of 2	St Dev	One time measurement					3.80281	9.05067
	0	7.0854	1.939	4.04251					3.77287	26.4559
	0.17	6.7126	1.14778	4.13094					3.73774	35.1557
	0.33	6.71546	1.1095	4.0961					3.68484	8.4417
	0.5	6.77621	1.17847	4.00891					3.63924	7.02889
	0.67	6.7987	1.19362	3.91421					3.66158	8.79814
	0.83	6.88521	1.29719	3.86939					4.21163	6.15359
	1	6.92874	1.33821	3.83722					4.51538	4.22357
	1.17	7.03266	1.45663	3.81321					3.81448	15.6913
	1.33	21.2275	21.5086	3.77771					3.74608	7.78684
	1.5	29.013	32.5021	3.76444					3.72175	18.0682
	1.67	18.7624	17.9719	3.7354					3.70524	4.5968
	1.83	17.9816	12.7324	3.82641					3.70077	4.6024
	2	46.3363	22.478	4.07068
	2.17	52.0409	28.3653	3.89236
	2.33	49.8232	24.9409	3.8646
	2.5	45.8306	16.8801	3.8284
	2.67	45.9919	10.2316	3.83692
	2.83	43.801	5.76554	3.83812								Plotting	(-)	3.80281
	3	38.374	2.00832	3.82719									(-)	3.77287
	3.17	37.5872	3.85879	3.82369									(-)	3.73774
	3.33	37.9161	3.59016	3.82759									(-)	3.68484
	3.5	38.3116	3.32093	3.82237									(-)	3.63924
	3.67	38.6743	3.35426	3.80824									(-)	3.66158
	3.83	38.8947	3.37294	3.82864									(-)	4.21163
	4	39.084	3.33165	3.8209									(-)	4.51538
	4.17	39.4111	2.90967	3.80937									(-)	3.81448
	4.33	39.5819	2.74485	3.81525									(-)	3.74608
	4.5	39.6111	2.85972	3.82884									(-)	3.72175
	4.67	39.7458	2.90192	3.81228									(-)	3.70524
	4.83	39.756	2.89961	3.82308									(-)	3.70077
	5	39.9721	2.72107	3.83843									(+)	9.05067
	5.17	39.9987	2.68162	3.80726									(+)	26.4559
	5.33	40.0122	2.73417	3.7964									(+)	35.1557
	5.5	40.0798	2.82784	3.77613									(+)	8.4417
	5.67	40.057	2.89192	3.7665									(+)	7.02889
	5.83	40.1493	2.97087	3.76897									(+)	8.79814
	6	40.1771	2.9527	3.75581									(+)	6.15359
	6.17	40.1741	3.01421	3.74071									(+)	4.22357
	6.33	40.2072	3.05785	3.74423									(+)	15.6913
	6.5	40.1833	3.07045	3.72223									(+)	7.78684
	6.67	40.174	3.14321	3.72906									(+)	18.0682
	6.83	40.1872	3.12453	3.7198									(+)	4.5968
	7	40.1995	3.2156	3.70812									(+)	4.6024
	7.17	40.2215	3.18255	3.71534
	7.33	40.272	3.21594	3.73293
	7.5	40.335	3.24308	3.75355
	7.67	40.3497	3.28319	3.78111
	7.83	40.3755	3.34333	3.79137
	8	40.3989	3.43923	3.80144
	8.17	40.3648	3.44271	3.80798
	8.33	40.3803	3.47553	3.81929
	8.5	40.4073	3.59273	3.83306
	8.67	40.4164	3.63953	3.84524
	8.83	40.3796	3.53732	3.85126
	9	40.409	3.63908	3.86626
	9.17	40.3746	3.61527	3.86525
	9.33	40.3194	3.56721	3.85498
	9.5	40.3088	3.6361	3.87329
	9.67	40.3194	3.70457	3.88027
	9.83	40.2738	3.6627	3.86583
	10	40.2916	3.71269	3.88471
	10.17	40.2758	3.74071	3.88051
	10.33	40.2819	3.79917	3.87664
	10.5	40.2363	3.74929	3.88552
	10.67	40.2537	3.81872	3.87762
	10.83	40.1702	3.76256	3.89081
	11	40.1641	3.73471	3.89263
	11.17	40.1816	3.78545	3.89187
	11.33	40.16	3.72418	3.89312
	11.5	40.184	3.77077	3.87271
	11.67	40.1516	3.7387	3.88172
	11.83	40.1743	3.78714	3.87631
	12	40.1469	3.71226	3.88005
	12.17	40.1523	3.76832	3.87265
	12.33	40.1049	3.70913	3.8842
	12.5	40.1345	3.76945	3.89681
	12.67	40.1486	3.74458	3.88605
	12.83	40.1399	3.75467	3.87587
	13	40.0864	3.75554	3.88651
	13.17	40.1147	3.7686	3.88096
	13.33	40.1193	3.76706	3.87718
	13.5	40.1034	3.73019	3.91118
	13.67	40.1241	3.75162	3.88901
	13.83	40.1166	3.8024	3.90009
	14	40.055	3.76467	3.91054
	14.17	40.0775	3.76875	3.88763
	14.33	40.0925	3.6903	3.88895
	14.5	40.0563	3.69652	3.90124
	14.67	40.0733	3.76566	3.89445
	14.83	40.0792	3.74245	3.90161
	15	40.096	3.7813	3.89994
	15.17	40.039	3.76147	3.89768
	15.33	40.1311	3.75546	3.89719
	15.5	40.1156	3.72911	3.88389
	15.67	40.0476	3.72459	3.90503
	15.83	40.0724	3.67077	3.89445
	16	40.0698	3.71535	3.89731
	16.17	40.0493	3.67844	3.90052
	16.33	40.0621	3.70806	3.90309
	16.5	40.0343	3.66139	3.90863
	16.67	40.0215	3.63394	3.91538
	16.83	40.0391	3.69939	3.9192
	17	40.0095	3.65505	3.89425
	17.17	40.0177	3.64093	3.89933
	17.33	40.0659	3.62907	3.91043
	17.5	40.0661	3.67618	3.90987
	17.67	39.9957	3.65421	3.91693
	17.83	40.0828	3.67632	3.91323
	18	40.0318	3.64929	3.9115
	18.17	40.0397	3.63297	3.92796
	18.33	40.0494	3.64094	3.92163
	18.5	40.0071	3.64035	3.92131
	18.67	40.0507	3.66746	3.91061
	18.83	39.9851	3.62765	3.91838
	19	40.0519	3.66281	3.92671
	19.17	40.0376	3.65086	3.92421
	19.33	40.0659	3.67669	3.90184
	19.5	40.0089	3.61918	3.91529
	19.67	40.0388	3.65218	3.90528
	19.83	40.0582	3.6216	3.89521
	20	40.0251	3.5851	3.87694
	20.17	40.0435	3.61291	3.87197
	20.33	40.0481	3.62423	3.87361
	20.5	40.0057	3.54765	3.85474
	20.67	40.0223	3.64931	3.85509
	20.83	40.0463	3.57655	3.81776
	21	40.0501	3.57733	3.81688
	21.17	40.0672	3.61994	3.82615
	21.33	40.0793	3.58338	3.79427
	21.5	40.0576	3.59721	3.79521
	21.67	40.0693	3.64606	3.79242
	21.83	40.0904	3.56791	3.81156
	22	40.0793	3.65434	3.82378
	22.17	40.0966	3.59207	3.82032
	22.33	40.1067	3.55982	3.84515
	22.5	40.0363	3.53699	3.84775
	22.67	40.0624	3.58081	3.86352
	22.83	40.0476	3.55243	3.86198
	23	40.0746	3.53346	3.88075
	23.17	40.0498	3.51392	3.88896
	23.33	40.0651	3.5204	3.90301
	23.5	40.095	3.54548	3.8999
	23.67	40.0528	3.54632	3.91795
	23.83	40.0772	3.59401	3.92413
	24	40.0603	3.57	3.92617
	24.17	40.1216	3.60879	3.92284
	24.33	40.1034	3.55228	3.93458
	24.5	40.1085	3.56037	3.92141
	24.67	40.0966	3.56595	3.9272
	24.83	40.0591	3.57966	3.94695
	25	40.0206	3.5894	3.93344
	25.17	40.0789	3.53195	3.91663
	25.33	40.0707	3.58616	3.94622
	25.5	40.0706	3.49382	3.95072
	25.67	40.0372	3.50484	3.93215
	25.83	40.0272	3.54098	3.93723
	26	40.046	3.58514	3.93421
	26.17	40.0065	3.46486	3.94206
	26.33	40.0627	3.47529	3.93652
	26.5	39.9855	3.38868	3.9287
	26.67	39.9806	3.43147	3.93298
	26.83	39.9838	3.41835	3.93106
	27	39.9796	3.44112	3.92557
	27.17	39.9754	3.37321	3.92452
	27.33	40.0413	3.40109	3.92044
	27.5	40.0147	3.43469	3.92342
	27.67	40.0035	3.45181	3.92483
	27.83	40.006	3.45079	3.9402
	28	40.03	3.43617	3.93097
	28.17	40.0859	3.51501	3.95009
	28.33	40.0839	3.49097	3.94134
	28.5	40.1142	3.54839	3.93765
	28.67	40.1504	3.51308	3.93442
	28.83	40.149	3.56324	3.92733
	29	40.1253	3.56507	3.93768
	29.17	40.0961	3.54905	3.9375
	29.33	40.1354	3.56677	3.95588
	29.5	40.1467	3.5433	3.94793
	29.67	40.1474	3.56868	3.95681
	29.83	40.1963	3.57958	3.94301
	30	40.1928	3.61201	3.94788
	30.17	40.164	3.58104	3.95032
	30.33	40.1633	3.59345	3.9544
	30.5	40.1947	3.56488	3.95418
	30.67	40.1814	3.547	3.95642
	30.83	40.1755	3.49941	3.94712
	31	40.163	3.54491	3.95257
	31.17	40.181	3.54347	3.94721
	31.33	40.188	3.51729	3.95249
	31.5	40.1643	3.49917	3.95705
	31.67	40.1756	3.48457	3.93795
	31.83	40.1622	3.5379	3.95286
	32	40.2129	3.51814	3.94958
	32.17	40.2016	3.54263	3.94666
	32.33	40.2312	3.60601	3.93998
	32.5	40.1992	3.51228	3.95516
	32.67	40.2144	3.60431	3.94749
	32.83	40.2258	3.56428	3.92386
	33	40.2266	3.63784	3.94864
	33.17	40.2162	3.60827	3.92053
	33.33	40.2131	3.63511	3.90638
	33.5	40.2176	3.60825	3.89209
	33.67	40.1422	3.51174	3.86935
	33.83	40.1556	3.47039	3.86853
	34	40.115	3.45376	3.8449
	34.17	40.1479	3.45461	3.84097
	34.33	40.1506	3.41937	3.839
	34.5	40.1903	3.46553	3.84432
	34.67	40.1469	3.44271	3.84708
	34.83	40.107	3.38736	3.86797
	35	40.1541	3.38941	3.85889
	35.17	40.1198	3.35255	3.85651
	35.33	40.1005	3.34157	3.87921
	35.5	40.0774	3.32529	3.87189
	35.67	40.1252	3.2845	3.88099
	35.83	40.062	3.29021	3.87428
	36	40.09	3.29124	3.88146
	36.17	40.0696	3.25151	3.9267
	36.33	40.0027	3.26221	3.9516
	36.5	40.0213	3.20793	3.96503
	36.67	40.011	3.16652	3.98748
	36.83	40.0451	3.18609	3.98848
	37	40.0154	3.21922	3.98286
	37.17	40.0229	3.28927	3.9796
	37.33	40.071	3.24025	3.98354
	37.5	40.072	3.29182	3.98462
	37.67	40.0842	3.34663	3.98415
	37.83	40.1337	3.3212	3.97914
	38	40.105	3.35532	3.98024
	38.17	40.1666	3.32281	3.97434
	38.33	40.1438	3.40289	3.97404
	38.5	40.1604	3.44028	3.96829
	38.67	40.1428	3.41768	3.96307
	38.83	40.1425	3.43936	3.98208
	39	40.1695	3.46352	3.95688
	39.17	40.1709	3.44563	3.96404
	39.33	40.1386	3.45617	3.95901
	39.5	40.1622	3.45538	3.95686
	39.67	40.1957	3.46834	3.95148
	39.83	40.176	3.47651	3.9524
	40	40.1712	3.47183	3.95879
	40.17	40.1889	3.46483	3.94304
	40.33	40.1927	3.44032	3.95383
	40.5	40.2129	3.44395	3.95698
	40.67	40.1461	3.45145	3.94586
	40.83	40.1638	3.41845	3.97007
	41	40.1716	3.36187	3.96138
	41.17	40.1871	3.3724	3.95096
	41.33	40.161	3.419	3.9254
	41.5	40.169	3.42433	3.91181
	41.67	40.1486	3.44778	3.90043
	41.83	40.1646	3.38461	3.89112
	42	40.1764	3.41658	3.88119
	42.17	40.1494	3.44194	3.86558
	42.33	40.1747	3.39411	3.86391
	42.5	40.1905	3.45148	3.85534
	42.67	40.1531	3.41952	3.84063
	42.83	40.1723	3.43375	3.82386
	43	40.1628	3.34173	3.82161
	43.17	40.1618	3.42798	3.83351
	43.33	40.1494	3.38189	3.84597
	43.5	40.1031	3.33822	3.84998
	43.67	40.1348	3.30698	3.88118
	43.83	40.105	3.3417	3.8822
	44	40.0839	3.2896	3.88796
	44.17	40.0895	3.31712	3.89932
	44.33	40.0428	3.2839	3.91262
	44.5	40.099	3.30254	3.93119
	44.67	40.0413	3.27475	3.93883
	44.83	40.1019	3.3282	3.93603
	45	40.1172	3.31911	3.9515
	45.17	40.0756	3.33249	3.94181
	45.33	40.0976	3.38393	3.95282
	45.5	40.1119	3.36685	3.96508
	45.67	40.1634	3.36663	3.96494
	45.83	40.1456	3.42375	3.95375
	46	40.1483	3.43617	3.95943
	46.17	40.1891	3.45465	3.96509
	46.33	40.1887	3.4278	3.95901
	46.5	40.1971	3.46798	3.95389
	46.67	40.2041	3.49375	3.97529
	46.83	40.2131	3.43112	3.96993
	47	40.1922	3.50036	3.94692
	47.17	40.2134	3.48283	3.96874
	47.33	40.2631	3.47676	3.97473
	47.5	40.2169	3.5523	3.96188
	47.67	40.2244	3.49751	3.95734
	47.83	40.2413	3.53821	3.9705
	48	40.2143	3.52072	3.98473
	48.17	40.2404	3.52046	3.96552
	48.33	40.2221	3.51269	3.97289
	48.5	40.2002	3.49526	3.96473
	48.67	40.2103	3.49212	3.9707
	48.83	40.19	3.46462	3.97216
	49	40.2287	3.56763	3.9744
	49.17	40.1635	3.47342	3.97817
	49.33	40.168	3.46755	3.9643
	49.5	40.23	3.47759	3.9671
	49.67	40.1539	3.43397	3.97972
	49.83	40.1707	3.45357	3.97225
	50	40.2454	3.47513	3.96848

## Sheet: Plant growth
																						Plotting:
	Day	Plumule1	Plumule2	Plumule3	C.Pair.1	C.Pair.2	C.Pair.3	T.L.1	T.L.2	T.L.3		Ave Plumule	SD Plumule	Ave CP	SD CP	Ave T.L.	SD T.L					Plumule:
																						1	0	0	0	0	0	0	0.333333	0.57735
Regolith Only	1	0	0	0	0	0	0	0	0	0		0	0	0	0	0	0					2	1	0.957427	0	0	2.25	1	3	1
Air	2	1	0	2	0	0	0	0	0	0		1	0.957427	0	0	0	0					3	7.66667	4.64579	0	0	6.75	1	8.66667	1.52753
	3	9	4	10	0	0	0	0	0	0		7.66667	4.64579	0	0	0	0					4	13.3333	6.87992	0	0	17	4.58258	19.6667	3.05505
	4	14	11	15	0	2	0	0	0	0		13.3333	6.87992	0.666667	1.1547	0	0	CP =	Crosslinked polyacrylate			5	23	8.53913	0	0	19.25	4.93288	23.3333	1.52753
	5	23	22	24	6	8	7	0	0	0		23	8.53913	7	1	0	0					6	24.6667	7.8475	0	0	20.75	4.93288	24.6667	0.57735
	6	25	24	25	9	12	10	0	0	0		24.6667	7.8475	10.3333	1.52753	0	0	CP-O2 =	Oxygen donating Crosslinked polyacrylate			7	25	7.5	0	0	22.75	3.21455	25	0
	7	25	25	25	10	13	11	0	0	0		25	7.5	11.3333	1.52753	0	0					8	25	7	0	0	24.75	0.57735	25	0
	8	25	25	25	11	14	12	0	0	0		25	7	12.3333	1.52753	0	0					9	25	6.5	0	0	25	0	25	0
	9	25	25	25	12	15	13	0	0	0		25	6.5	13.3333	1.52753	0	0	C.Pair =	Cotyledon Pair			10	25	5.5	0	0	25	0	25	0
	10	25	25	25	14	18	14	0	0	0		25	5.5	15.3333	2.3094	0	0					11	25	5	0	0	25	0	25	0
	11	25	25	25	15	18	15	0	0	0		25	5	16	1.73205	0	0	T.L. =	Third Leaf			12	25	4.5	0	0	25	0	25	0
	12	25	25	25	16	18	16	0	0	0		25	4.5	16.6667	1.1547	0	0
																						CP
																						1	0	0	0	0	0	0	0	0
																						2	0	0	0	0	0	0	0	0
																						3	0	0	0	0	0.333333	0	0	0
																						4	0.666667	1.1547	0	0	15.6667	0	9.66667	9.07377
Regolith	1	0	0	0	0	0	0	0	0	0		0	0	0	0	0	0					5	7	1	0	0	18.6667	0	22	2.64575
CP	2	0	0	0	0	0	0	0	0	0		0	0	0	0	0	0					6	10.3333	1.52753	0	0	22	0.57735	24.3333	1.1547
CO2	3	0	0	0	0	0	0	0	0	0		0	0	0	0	0	0					7	11.3333	1.52753	0	0	24	2	25	0
	4	0	0	0	0	0	0	0	0	0		0	0	0	0	0	0					8	12.3333	1.52753	0	0	25	2.51661	25	0
	5	0	0	0	0	0	0	0	0	0		0	0	0	0	0	0					9	13.3333	1.52753	0	0	25	1	25	0
	6	0	0	0	0	0	0	0	0	0		0	0	0	0	0	0					10	15.3333	2.3094	0	0	25	2.08167	25	0
	7	0	0	0	0	0	0	0	0	0		0	0	0	0	0	0					11	16	1.73205	0	0	25	2.64575	25	0
	8	0	0	0	0	0	0	0	0	0		0	0	0	0	0	0					12	16.6667	1.1547	0	0	25	0.57735	25	0
	9	0	0	0	0	0	0	0	0	0		0	0	0	0	0	0
	10	0	0	0	0	0	0	0	0	0		0	0	0	0	0	0
	11	0	0	0	0	0	0	0	0	0		0	0	0	0	0	0					TL
	12	0	0	0	0	0	0	0	0	0		0	0	0	0	0	0					1	0	0	0	0	0	0	0	0
																						2	0	0	0	0	0	0	0	0
																						3	0	0	0	0	0	0	0	0
Regolith	1	0	0	0	0	0	0	0	0	0		0	0	0	0	0	0					4	0	0	0	0	0	0	0	0
CP	2	3	2	4	0	0	0	0	0	0		2.25	1	0	0	0	0					5	0	0	0	0	0	0	0	0
Air	3	9	8	10	0	0	1	0	0	0		6.75	1	0.333333	0	0	0					6	0	0	0	0	0.333333	0.57735	0	0
	4	21	18	12	17	15	15	0	0	0		17	4.58258	15.6667	0	0	0					7	0	0	0	0	5	2	0	0
	5	22	23	14	18	19	19	0	0	0		19.25	4.93288	18.6667	0	0	0					8	0	0	0	0	12.6667	2.51661	0	0
	6	23	24	15	21	22	23	0	0	1		20.75	4.93288	22	0.57735	0.333333	0.57735					9	0	0	0	0	16	1	1	1.73205
	7	24	25	19	23	24	25	7	3	5		22.75	3.21455	24	2	5	2					10	0	0	0	0	17.3333	2.08167	6.66667	1.52753
	8	25	25	24	25	25	25	15	10	13		24.75	0.57735	25	2.51661	12.6667	2.51661					11	0	0	0	0	18	2.64575	8.66667	0.57735
	9	25	25	25	25	25	25	15	16	17		25	0	25	1	16	1					12	0	0	0	0	20.6667	0.57735	12.3333	2.51661
	10	25	25	25	25	25	25	15	19	18		25	0	25	2.08167	17.3333	2.08167
	11	25	25	25	25	25	25	15	20	19		25	0	25	2.64575	18	2.64575
	12	25	25	25	25	25	25	21	20	21		25	0	25	0.57735	20.6667	0.57735
Regolith	1	0	0	0	0	0	0	0	0	0		0	0	0	0	0	0
CP-O2	2	2	4	3	0	0	0	0	0	0		3	1	0	0	0	0
CO2	3	9	10	7	0	0	0	0	0	0		8.66667	1.52753	0	0	0	0
	4	23	19	17	0	18	11	0	0	0		19.6667	3.05505	9.66667	9.07377	0	0
	5	25	23	22	23	24	19	0	0	0		23.3333	1.52753	22	2.64575	0	0
	6	25	25	24	25	25	23	0	0	0		24.6667	0.57735	24.3333	1.1547	0	0
	7	25	25	25	25	25	25	0	0	0		25	0	25	0	0	0
	8	25	25	25	25	25	25	0	0	0		25	0	25	0	0	0
	9	25	25	25	25	25	25	0	3	0		25	0	25	0	1	1.73205
	10	25	25	25	25	25	25	8	7	5		25	0	25	0	6.66667	1.52753
	11	25	25	25	25	25	25	9	9	8		25	0	25	0	8.66667	0.57735
	12	25	25	25	25	25	25	10	12	15		25	0	25	0	12.3333	2.51661

## Sheet: Boxplot 1
A1	10.7	48.6	59.3
A1	16.2	39.6	55.8
A1	14.4	41.7	56.1
A1	16.5	36.8	53.3
A1	15.4	50.1	65.5
A1	13.2	56.6	69.8
A1	18.6	50.9	69.5
A1	15	49.5	64.5
A1	14.6	55.6	70.2
A1	19.6	42.3	61.9
A1	15.3	51.7	67
A1	22.3	31.7	54
A1	18.4	44.3	62.7
A1	20.5	47	67.5
A1	15.9	43	58.9
A1	0	0	0
A1	0	0	0
A1	0	0	0
A1	0	0	0
A1	0	0	0
A1	0	0	0
A1	0	0	0
A1	0	0	0
A1	0	0	0
A1	0	0	0
A2	12.4	39.8	52.2
A2	15.9	44	59.9
A2	16.7	43.5	60.2
A2	13	43.7	56.7
A2	14	42.1	56.1
A2	17.2	43.2	60.4
A2	16.4	44.5	60.9
A2	15.9	44.2	60.1
A2	17.2	43.4	60.6
A2	14.8	39.8	54.6
A2	17.6	41.3	58.9
A2	17.1	44.7	61.8
A2	16.3	43.5	59.8
A2	15.4	43.7	59.1
A2	17.4	43.2	60.6
A2	20.1	44	64.1
A2	19.6	43.2	62.8
A2	0	0	0
A2	0	0	0
A2	0	0	0
A2	0	0	0
A2	0	0	0
A2	0	0	0
A2	0	0	0
A2	0	0	0
A2	0	0	0
A3	19.7	45.2	64.9
A3	13.1	45.4	58.5
A3	13.2	49.6	62.8
A3	17.7	39.2	56.9
A3	15.3	44.6	59.9
A3	18.5	45.5	64
A3	15.8	43.2	59
A3	15.4	43.6	59
A3	16.3	44.1	60.4
A3	16.5	40.1	56.6
A3	17.5	43.6	61.1
A3	14.9	40.8	55.7
A3	15.7	40.1	55.8
A3	15.3	43.7	59
A3	16	44.4	60.4
A3	0	0	0
A3	0	0	0
A3	0	0	0
A3	0	0	0
A3	0	0	0
A3	0	0	0
A3	0	0	0
A3	0	0	0
A3	0	0	0
A3	0	0	0
B1	31.9	30.9	62.8
B1	25	53.6	56.1
B1	40.6	25.8	66.4
B1	33.3	64	97.3
B1	14.4	28.2	42.6
B1	49.5	52.5	120
B1	35.3	36.2	71.5
B1	64.9	88.3	153.2
B1	15.6	38.1	53.7
B1	33	36.2	69.5
B1	27.7	45	72.7
B1	31	46.3	77.3
B1	23.8	50.1	73.9
B1	52.2	40.6	92.8
B1	63.8	42.5	106.3
B1	15.5	40.1	55.6
B1	16.1	20	36.1
B1	20.7	36.6	57.3
B1	18.4	58.3	76.7
B1	18.4	42.8	61.2
B1	22.7	48.6	71.3
B1	20.7	28.7	49.4
B1	18.6	23.3	41.9
B1	19.4	38.7	58.1
B1	17.7	16	33.7
B2	28.8	39.9	68.7
B2	29.1	40.2	69.3
B2	29.3	38.5	67.8
B2	27.5	42.3	69.8
B2	27.8	39.6	67.4
B2	25.7	41.2	66.9
B2	28.1	39.5	67.6
B2	28.5	32.4	60.9
B2	22.4	43.8	66.2
B2	28.3	41.5	69.8
B2	22.5	34.6	57.1
B2	28.3	36.6	64.9
B2	29.1	33.9	63
B2	19.2	41.5	60.7
B2	27.7	45.3	73
B2	31.2	44	75.2
B2	28.3	40.6	68.9
B2	24.5	40.7	65.2
B2	29.1	40.3	69.4
B2	31.1	42.1	73.2
B2	21.4	44.4	65.8
B2	30.4	39.7	70.1
B2	29.2	35.8	65
B2	31.2	32.2	63.4
B3	29.1	42.2	71.3
B3	23.5	39.6	63.1
B3	27.7	37.3	65
B3	31.2	42	73.2
B3	29.4	38.5	67.9
B3	30.1	37.6	67.7
B3	23.8	41.2	65
B3	27.9	39.9	67.8
B3	27.2	38.2	65.4
B3	28.8	38.7	67.5
B3	24.7	39.1	63.8
B3	31.1	41	72.1
B3	26.5	37.6	64.1
B3	27.2	38.5	65.7
B3	26.3	36.7	63
B3	28.1	38.2	66.3
B3	29.3	39.7	69
B3	31	41.3	72.3
B3	29.9	40.1	70
B3	31.5	39.2	70.7
B3	32.2	43.6	75.8
B3	28.3	41.3	69.6
C1	0	0	0
C1	0	0	0
C1	0	0	0
C1	0	0	0
C1	0	0	0
C1	0	0	0
C1	0	0	0
C1	0	0	0
C1	0	0	0
C1	0	0	0
C1	0	0	0
C1	0	0	0
C1	0	0	0
C1	0	0	0
C1	0	0	0
C1	0	0	0
C1	0	0	0
C1	0	0	0
C1	0	0	0
C1	0	0	0
C1	0	0	0
C1	0	0	0
C1	0	0	0
C1	0	0	0
C1	0	0	0
C2	0	0	0
C2	0	0	0
C2	0	0	0
C2	0	0	0
C2	0	0	0
C2	0	0	0
C2	0	0	0
C2	0	0	0
C2	0	0	0
C2	0	0	0
C2	0	0	0
C2	0	0	0
C2	0	0	0
C2	0	0	0
C2	0	0	0
C2	0	0	0
C2	0	0	0
C2	0	0	0
C2	0	0	0
C2	0	0	0
C2	0	0	0
C2	0	0	0
C2	0	0	0
C2	0	0	0
C2	0	0	0
C2	0	0	0
C3	0	0	0
C3	0	0	0
C3	0	0	0
C3	0	0	0
C3	0	0	0
C3	0	0	0
C3	0	0	0
C3	0	0	0
C3	0	0	0
C3	0	0	0
C3	0	0	0
C3	0	0	0
C3	0	0	0
C3	0	0	0
C3	0	0	0
C3	0	0	0
C3	0	0	0
C3	0	0	0
C3	0	0	0
C3	0	0	0
C3	0	0	0
C3	0	0	0
C3	0	0	0
C3	0	0	0
C3	0	0	0
D1	16.4	43.2	59.6
D1	20	23.7	43.7
D1	15.2	48.9	64.1
D1	20.7	39.1	59.8
D1	20	23.1	43.1
D1	35.1	35	70.1
D1	17.1	25.8	42.9
D1	16.2	43.9	60.1
D1	16.3	35.1	51.4
D1	11.7	17	28.7
D1	23.5	34.6	58.1
D1	15.8	19.6	35.4
D1	17.4	26.2	43.6
D1	17.9	20.4	38.3
D1	13.5	22.3	35.8
D1	22.1	27.8	49.9
D1	16.8	34.9	51.7
D1	14.6	30.6	45.2
D1	19.8	49.6	69.4
D1	31.6	31.9	63.5
D1	17.9	24.4	42.3
D1	19.7	30	49.7
D1	14.6	39.2	53.8
D1	13.5	24.3	37.8
D1	14	33.2	47.2
D2	18.6	31.1	49.7
D2	17	24	41
D2	15.1	24.4	39.5
D2	16.4	29.6	46
D2	16.6	24.2	40.8
D2	13.7	25.5	39.2
D2	16	28.8	44.8
D2	15.6	29.7	45.3
D2	17.8	38.5	56.3
D2	17.1	35.9	53
D2	19.1	25.4	44.5
D2	16.8	25.9	42.7
D2	15.5	38.1	53.6
D2	15.7	36.3	52
D2	13.7	23.4	37.1
D2	15.4	26	41.4
D2	12.7	25.9	38.6
D2	15.4	33.6	49
D2	14.3	20.5	34.8
D2	22.3	37.2	59.5
D2	17	30.1	47.1
D2	17.7	40.6	58.3
D2	16.1	23.4	39.5
D2	17.3	27	44.3
D2	22	37.1	59.1
D2	26	36.2	62.2
D3	19.1	28.6	47.7
D3	18.7	27.1	45.8
D3	18.8	22.4	41.2
D3	19.1	26.6	45.7
D3	17.7	19.9	37.6
D3	17.5	30.1	47.6
D3	19.8	29.9	49.7
D3	15.7	27.7	43.4
D3	17.2	28.3	45.5
D3	16.6	27.8	44.4
D3	17.7	22.2	39.9
D3	15.6	29.9	45.5
D3	18.5	31.1	49.6
D3	18.4	29.5	47.9
D3	18.5	28.8	47.3
D3	20.4	30.6	51
D3	14.1	26.2	40.3
D3	14.9	32.1	47
D3	25.9	31	56.9
D3	15.5	29.6	45.1
D3	35.6	37.3	72.9
D3	16.2	22.2	38.4
D3	15.5	43.3	58.8
D3	31.2	21.6	52.8
D3	19.9	44	63.9

## Sheet: Na-Si
		Exp1	Exp2	Exp3	Exp1	Exp2	Exp3	Exp1	Exp2	Exp3	Exp1	Exp2	Exp3	Exp1	Exp2	Exp3	Exp1	Exp2	Exp3
	Day
	1
	2
	3
	4
	5
	6
	7
	8
	9
	10
	11
	12	20

## Sheet: 24-day grow
			TOTAL PLANT MASS
		Plant	II-A			IV-A
		1	96.4			75.1
		2	99.4			86.6
		3	89.3			84.3
		4	91.2			72.2
		5	69.8			65.5
		6	99.5			71.8
		7	93.6			70.6
		8	88.3			69.7
		9	104.2			79.2
		10	96.6			71.4
		11	82.2			70.3
		12	87.3			72.2
		13	84.1			74.8
		14	101.3			76
		15	96.6			65.4
		16	88.2			70.6
		17	84.9			81.1
		18	88.5			65.4
		19	96.1			70.2
		20	94.3			66.6
	AVE:			91.59			72.95
	SD:			7.95189			6.02123

[truncated: 1 more sheets: O2 release-24 days]
